# Supplementary material for: Genome-Wide Identification and Characterization of SPL Family Genes in Chenopodium quinoa
Source: Genes (Basel). 2022 Aug 16;13(8):1455. doi: 10.3390/genes13081455 (PMC9408038; doi:10.3390/genes13081455)
Supplement: Supplementary file 1 [file genes-13-01455-s001.zip]

Archive with 5 entries (5 files):
- Figure S.pdf
- Supplementary files.pdf
- Table S1-S3.pdf
- Table S4.xlsx
- Table S5.xlsx
