# Supplementary material for: Genome-Wide Identification and Characterization of SPL Family Genes in Chenopodium quinoa
Source: Genes (Basel). 2022 Aug 16;13(8):1455. doi: 10.3390/genes13081455 (PMC9408038; doi:10.3390/genes13081455)
Supplement: Supplementary file 1 [file genes-13-01455-s001.zip › Table S4.xlsx]

## Sheet: Sheet1
The number of cis-regulatory motifs in 23 CqSPL promoters
GENE NAME	CqSPL1	CqSPL2	CqSPL3	CqSPL4	CqSPL5	CqSPL6	CqSPL7	CqSPL8A	CqSPL8B	CqSPL9	CqSPL10	CqSPL11	CqSPL12	CqSPL13	CqSPL14	CqSPL15	CqSPL16	CqSPL17	CqSPL18	CqSPL19	CqSPL20	CqSPL21	CqSPL22
3-AF1 binding site		1	1					1						1					1
AAGAA-motif	1	1	1	5	3	2	2		2	1	2		3	1	5		4	4	4		1	2	3
A-box								1	1	1	1		1
ABRE	1	1	1	6	5	1	10	1	1		11	5	1	1	1	5	2	1	2	5	1	2	2
ABRE2											1
ABRE3a							1					3			1				1			1
ABRE4							1					3			1				1			1
ACE							1									1			1	1
AC-II						1							1
AE-box	2	2	2					1		1			1		1	1	2	1				1	1
AP-1												1
ARE	3	1	1	7	4		5	1	1	11	1	6	2	4	5	3	4	7	7	5	3	3	2
as-1		2	2	4	1	1	1	1	1		3		3	1		1	1	1		1	2	2	1
AT~TATA-box	3	2	2	2		5	6	11	15	7		4	4	8	2	3	1	4	1		6	5	2
AT1-motif																2			1		1
ATC-motif				1				1		1						1						1
ATCT-motif					1	1				1		1			1								1
AT-rich element	1	1	1	2				2		1	1				1					1
AT-rich sequence																					2
AuxRR-core					1									1	1		1			1			1
Box 4	1	7	7	2	1	5	4	3	3	5	1	4	3		2	8	1	5	6	4	9	4	5
Box II											2							1
Box III														1	1						1
box S	1	1	1			1						2	1		1
CARE											1	1	1		1							2
CAT-box				1	1	1							1	1		2				1	1	1	2
CCAAT-box							1														1
CAAT-box	66	60	62	63	78	60	42	81	84	57	54	44	80	64	53	63	54	48	48	66	72	65	59
CCGTCC motif										1	1		1
CCGTCC-box										1	1		1
CGTCA-motif		2	2	4	1	1	1	1	1		3		3	1		1	1	1		1	2	2	1
chs-CMA1a		1	1		2					1				1				1	1
chs-CMA2a								1	1	1			1							1
chs-Unit 1 m1				1
circadian	1				1							1						1	1	1
CTAG-motif	1	1	1													2	1						1
dOCT							2
DRE core						1					1
DRE												1
DRE1							1
ERE	2	2	2	1	3	1	2	2	5	4		1	1		1	2	3	1	2		4	2
F-box								1			1						1
GA-motif								1								2			1
Gap-box							1														1
GARE-motif											2		1
GATA-motif	2	1	1	1				2	1			4	2		2				1	1
G-box	3	2	2	8	3	3	11				15	5	2	1	2	5	2	1	3	7		1	2
GCN4_motif						1	2				1	1		1	1							2
GT1-motif	7	6	6	4		1	4					1	2	4		4	3	1	1	4	4	2	1
GTGGC-motif														1						2
HD-Zip 1								1	1									1
HD-Zip 3																	1	1	1
I-box	2			2	2			3	3		2			1						1	1		1
LAMP-element								1	1					1
LTR				2	11	1	7				2	1	1		1					2		3	1
MBS	1	2	2	1	1		1		2	3	4	1		1	2	2	1			2		2
MBSI	1								1					2
MRE		1	1	2		2				1				1		2	3			1	1
MSA-like							2				1
Myb	3	3	3	2	3	5	4		3	5	6	4		3	6	3	3	1		3	3	4	1
MYB	6	4	4	2	3	4	10	2	2	5	5	2	6	7	4	6	8	3	3	5	4	5	5
MYB recognition site							1														1
Myb-binding site	1				1		1			1	3	1	1	1	2	1		1	1	1		1
MYB-like sequence	3	1		1	2	1	3	1	1	2	1	1	4	5	1	3	1		1		3	1	1
Myc				1	1	1		1		2			3	2			4	3	3		1		1
MYC	3	2	2	6	9	8	5	4	9	3	7	3	9	4	6	6	2	5	5	5	6	5	2
O2-site	1				1								1	1		1				1	1		1
P-box	1	1	1			1		2			1		1	3						2	1	1
re2f-1				1
Sp1						2
STRE	5	5	5	6	1	5	2	1		3	4	4	1	2	3	1	1	7	6	4	4	7	4
TATA	1	6	6	1	1		1	2					1			1	3		1		2	1	2
TATA-box	73	66	66	55	53	51	74	115	108	87	33	72	56	58	59	56	42	66	56	22	99	56	38
TATC-box						2
TCA					1			2	2	2		1	1	2	2	1	2			1			1
TCA-element					1	2		1	1	5	1			3		5	3	2			1	1
TCCC-motif	2					1					1	1			2			2	2			1
TC-rich repeats	1	1	1	2	3		2	1	1	3	1	1	1	1			2	1	1	1
TCT-motif	1	1	1		1	1	1	2	3	1	1	3	1	1	1		1	2	4		3		2
Telo-box						1																1	1
TGACG-motif		2	2	4	1	1	1	1	1		3		3	1		1	1	1		1	2	2	1
TGA-element	1	1	1	1	1	1	1			1								1		4		1
Unnamed__1		2	2	4	1	1	6				8	1		1	2	1		2	1	4	1	2	1
Unnamed__10												1								1	1
Unnamed__12												1								1	1
Unnamed__14												1								1	1
Unnamed__2		1	2	1	1	1							2				1					1
Unnamed__4	9	14	14	12	12	14	20	14	14	20	33	22	25	13	26	17	17	21	19	17	9	13	19
Unnamed__6				1			1					1									1
Unnamed__8												1								1	1
W-box							3	1	2	2	3		4	6			1		1		3	1
WRE3						4				1	3	2		1	3		2	1		1	3	4	4
WUN-motif	2	3	3		2			1	1	1			3	2	1	1		1					1
Y-box		1	1
Total no. of motifs	212	211	213	219	218	196	244	268	272	242	226	213	240	215	204	214	180	200	188	184	265	212	171
