# Supplementary material for: Genome-Wide Identification and Characterization of SPL Family Genes in Chenopodium quinoa
Source: Genes (Basel). 2022 Aug 16;13(8):1455. doi: 10.3390/genes13081455 (PMC9408038; doi:10.3390/genes13081455)
Supplement: Supplementary file 1 [file genes-13-01455-s001.zip › Table S5.xlsx]

## Sheet: Sheet1
The number of stress-related cis-regulatory elements in 23 CqSPL promoters
GENE NAME	CqSPL1	CqSPL2	CqSPL3	CqSPL4	CqSPL5	CqSPL6	CqSPL7	CqSPL8A	CqSPL8B	CqSPL9	CqSPL10	CqSPL11	CqSPL12	CqSPL13	CqSPL14	CqSPL15	CqSPL16	CqSPL17	CqSPL18	CqSPL19	CqSPL20	CqSPL21	CqSPL22
ARE	3	1	1	7	4		5	1	1	11	1	6	2	4	5	3	4	7	7	5	3	3	2
AT-rich sequence																					2
box S	1	1	1			1						2	1		1
CCAAT-box							1														1
DRE core						1					1
DRE												1
DRE1							1
LTR				2	11	1	7				2	1	1		1					2		3	1
MBS	1	2	2	1	1		1		2	3	4	1		1	2	2	1			2		2
MBSI	1								1					2
Myb	3	3	3	2	3	5	4		3	5	6	4		3	6	3	3	1		3	3	4	1
MYB	6	4	4	2	3	4	10	2	2	5	5	2	6	7	4	6	8	3	3	5	4	5	5
MYB recognition site							1														1
Myb-binding site	1				1		1			1	3	1	1	1	2	1		1	1	1		1
Myc				1	1	1		1		2			3	2			4	3	3		1		1
MYC	3	2	2	6	9	8	5	4	9	3	7	3	9	4	6	6	2	5	5	5	6	5	2
STRE	5	5	5	6	1	5	2	1		3	4	4	1	2	3	1	1	7	6	4	4	7	4
TC-rich repeats	1	1	1	2	3		2	1	1	3	1	1	1	1			2	1	1	1
W-box							3	1	2	2	3		4	6			1		1		3	1
WRE3						4				1	3	2		1	3		2	1		1	3	4	4
WUN-motif	2	3	3		2			1	1	1			3	2	1	1		1					1
Total no. of motifs	27	22	22	29	39	30	43	12	22	40	40	28	32	36	34	23	28	30	27	29	31	35	21
